# Supplementary material for: Analysis of Cytosine Base Editors in Bovine Zygotes: Efficiency and Editing Window Characterization Through Targeting the MYO7A Gene
Source: Curr Issues Mol Biol. 2025 Dec 11;47(12):1033. doi: 10.3390/cimb47121033 (PMC12732011; doi:10.3390/cimb47121033)
Supplement: Supplementary file 1 [file cimb-47-01033-s001.zip]

Archive with 1 entries (1 files):
- cimb-3948303-supplementary.pdf
